# Supplementary material for: Occludin Is Essential to Maintain Normal Alveolar Barrier Integrity and Its Protective Role During ARDS Progression
Source: Int J Mol Sci. 2024 Oct 29;25(21):11595. doi: 10.3390/ijms252111595 (PMC11546927; doi:10.3390/ijms252111595)
Supplement: Supplementary file 1 [file ijms-25-11595-s001.zip]

Archive with 1 entries (1 files):
- ijms-3278019-supplementary.pdf
